# Supplementary material for: Diverse Hits in De Novo Molecule Design: Diversity-Based Comparison of Goal-Directed Generators
Source: J Chem Inf Model. 2024 Jul 19;64(15):5756–61. doi: 10.1021/acs.jcim.4c00519 (PMC11323242; doi:10.1021/acs.jcim.4c00519)
Supplement: Supplementary file 2 — ci4c00519_si_002.zip [file ci4c00519_si_002.zip]

Archive with 97 entries (91 files):
- molecule_drawings/index.html
- molecule_drawings/samples_DRD2/
- molecule_drawings/samples_DRD2/AugHC.html
- molecule_drawings/samples_DRD2/AugMemory.html
- molecule_drawings/samples_DRD2/BestAgentReminder.html
- molecule_drawings/samples_DRD2/GA.html
- molecule_drawings/samples_DRD2/Gflownet.html
- molecule_drawings/samples_DRD2/GflownetDF.html
- molecule_drawings/samples_DRD2/LSTM-HC.html
- molecule_drawings/samples_DRD2/LSTM-PPO.html
- molecule_drawings/samples_DRD2/Mars.html
- molecule_drawings/samples_DRD2/Mimosa.html
- molecule_drawings/samples_DRD2/Reinvent.html
- molecule_drawings/samples_DRD2/SmilesGA.html
- molecule_drawings/samples_DRD2/Stoned.html
- molecule_drawings/samples_DRD2/VS_MaxMin.html
- molecule_drawings/samples_DRD2/VS_Random.html
- molecule_drawings/samples_GSK3/
- molecule_drawings/samples_GSK3/AugHC.html
- molecule_drawings/samples_GSK3/AugMemory.html
- molecule_drawings/samples_GSK3/BestAgentReminder.html
- molecule_drawings/samples_GSK3/GA.html
- molecule_drawings/samples_GSK3/Gflownet.html
- molecule_drawings/samples_GSK3/GflownetDF.html
- molecule_drawings/samples_GSK3/LSTM-HC.html
- molecule_drawings/samples_GSK3/LSTM-PPO.html
- molecule_drawings/samples_GSK3/Mars.html
- molecule_drawings/samples_GSK3/Mimosa.html
- molecule_drawings/samples_GSK3/Reinvent.html
- molecule_drawings/samples_GSK3/SmilesGA.html
- molecule_drawings/samples_GSK3/Stoned.html
- molecule_drawings/samples_GSK3/VS_MaxMin.html
- molecule_drawings/samples_GSK3/VS_Random.html
- molecule_drawings/samples_JNK3/
- molecule_drawings/samples_JNK3/AugHC.html
- molecule_drawings/samples_JNK3/AugMemory.html
- molecule_drawings/samples_JNK3/BestAgentReminder.html
- molecule_drawings/samples_JNK3/GA.html
- molecule_drawings/samples_JNK3/Gflownet.html
- molecule_drawings/samples_JNK3/GflownetDF.html
- molecule_drawings/samples_JNK3/LSTM-HC.html
- molecule_drawings/samples_JNK3/LSTM-PPO.html
- molecule_drawings/samples_JNK3/Mars.html
- molecule_drawings/samples_JNK3/Mimosa.html
- molecule_drawings/samples_JNK3/Reinvent.html
- molecule_drawings/samples_JNK3/SmilesGA.html
- molecule_drawings/samples_JNK3/Stoned.html
- molecule_drawings/samples_JNK3/VS_MaxMin.html
- molecule_drawings/samples_JNK3/VS_Random.html
- molecule_drawings/time_DRD2/
- molecule_drawings/time_DRD2/AugHC.html
- molecule_drawings/time_DRD2/AugMemory.html
- molecule_drawings/time_DRD2/BestAgentReminder.html
- molecule_drawings/time_DRD2/GA.html
- molecule_drawings/time_DRD2/Gflownet.html
- molecule_drawings/time_DRD2/GflownetDF.html
- molecule_drawings/time_DRD2/LSTM-HC.html
- molecule_drawings/time_DRD2/LSTM-PPO.html
- molecule_drawings/time_DRD2/Mars.html
- molecule_drawings/time_DRD2/Mimosa.html
- molecule_drawings/time_DRD2/Reinvent.html
- molecule_drawings/time_DRD2/SmilesGA.html
- molecule_drawings/time_DRD2/Stoned.html
- molecule_drawings/time_DRD2/VS_MaxMin.html
- molecule_drawings/time_DRD2/VS_Random.html
- molecule_drawings/time_GSK3/
- molecule_drawings/time_GSK3/AugHC.html
- molecule_drawings/time_GSK3/AugMemory.html
- molecule_drawings/time_GSK3/BestAgentReminder.html
- molecule_drawings/time_GSK3/GA.html
- molecule_drawings/time_GSK3/Gflownet.html
- molecule_drawings/time_GSK3/GflownetDF.html
- molecule_drawings/time_GSK3/LSTM-HC.html
- molecule_drawings/time_GSK3/LSTM-PPO.html
- molecule_drawings/time_GSK3/Mars.html
- molecule_drawings/time_GSK3/Mimosa.html
- molecule_drawings/time_GSK3/Reinvent.html
- molecule_drawings/time_GSK3/SmilesGA.html
- molecule_drawings/time_GSK3/Stoned.html
- molecule_drawings/time_GSK3/VS_MaxMin.html
- molecule_drawings/time_GSK3/VS_Random.html
- molecule_drawings/time_JNK3/
- molecule_drawings/time_JNK3/AugHC.html
- molecule_drawings/time_JNK3/AugMemory.html
- molecule_drawings/time_JNK3/BestAgentReminder.html
- molecule_drawings/time_JNK3/GA.html
- molecule_drawings/time_JNK3/Gflownet.html
- molecule_drawings/time_JNK3/GflownetDF.html
- molecule_drawings/time_JNK3/LSTM-HC.html
- molecule_drawings/time_JNK3/LSTM-PPO.html
- molecule_drawings/time_JNK3/Mars.html
- molecule_drawings/time_JNK3/Mimosa.html
- molecule_drawings/time_JNK3/Reinvent.html
- molecule_drawings/time_JNK3/SmilesGA.html
- molecule_drawings/time_JNK3/Stoned.html
- molecule_drawings/time_JNK3/VS_MaxMin.html
- molecule_drawings/time_JNK3/VS_Random.html
